# Supplementary material for: Genome Dynamics of Hybrid Saccharomyces cerevisiae During Vegetative and Meiotic Divisions
Source: G3 (Bethesda). 2017 Sep 15;7(11):3669–79. doi: 10.1534/g3.117.1135 (PMC5677154; doi:10.1534/g3.117.1135)
Supplement: Supplementary file 6 [file 3669TableS1.xlsx]

## Sheet: Sheet1
Table S1 Summary of sequencing statistics for M and V lines
Line ID	SNPs genotyped	Coverage Depth (X)	Ploidy
PD	53628	172.71	Diploid
YJM789	53436	92	Haploid
S288c	53713	166	Haploid
M1_3	58896	41.1109	Diploid
M1_5	58782	46.5722	Diploid
M1_7	58461	46.809	Diploid
M1_10	58181	41.1654	Diploid
M1_15	58155	33.0235	Diploid
M1_31	60087	55.5043	Diploid
M1A_3	59509	21.2763	Haploid
M1B_3	59812	34.1255	Haploid
M1C_3	59612	28.8624	Haploid
M1D_3	59834	33.4786	Haploid
M1A_5	60414	154.835	Haploid
M1B_5	60251	118.603	Haploid
M1C_5	60255	161.611	Haploid
M1D_5	60205	140.783	Haploid
M1A_7	59973	16.9284	Haploid
M1B_7	60385	38.9102	Haploid
M1C_7	59930	16.6628	Haploid
M1D_7	60427	65.9436	Haploid
M1A_10	60336	109.393	Haploid
M1B_10	60227	86.6321	Haploid
M1C_10	60211	77.1702	Haploid
M1D_10	60243	91.167	Haploid
M1A_15	60260	93.7557	Haploid
M1B_15	60006	78.7402	Haploid
M1C_15	60119	77.9816	Haploid
M1D_15	60199	98.4657	Haploid
M1A_31	60079	51.3034	Haploid
M1B_31	60014	50.4465	Haploid
M1C_31	60078	52.0192	Haploid
M1D_31	60058	50.4348	Haploid
M2_3	58445	45.8615	Diploid
M2_5	57954	42.8706	Diploid
M2_7	57867	37.3202	Diploid
M2_10	57763	45.0488	Diploid
M2_15	57761	38.2668	Diploid
M2_31	59741	45.6666	Diploid
M2A_3	59944	41.4412	Haploid
M2B_3	60033	37.6969	Haploid
M2C_3	59556	32.0681	Haploid
M2D_3	60276	49.1508	Haploid
M2A_5	60190	103.939	Haploid
M2B_5	60106	92.0995	Haploid
M2C_5	60078	150.679	Haploid
M2D_5	60161	97.1687	Haploid
M2A_7	60287	77.4237	Haploid
M2B_7	60282	73.8728	Haploid
M2C_7	60164	64.3452	Haploid
M2D_7	59943	26.6418	Haploid
M2A_10	59952	93.9038	Haploid
M2B_10	59853	60.0474	Haploid
M2C_10	59886	59.25	Haploid
M2D_10	59971	90.1616	Haploid
M2A_15	59985	104.474	Haploid
M2B_15	59777	107.941	Haploid
M2C_15	59940	108.055	Haploid
M2D_15	59933	97.5053	Haploid
M2A_31	59701	47.1375	Haploid
M2B_31	59749	45.3572	Haploid
M2C_31	59574	41.8388	Haploid
M2D_31	58816	51.6584	Haploid
M3_5	55464	27.6573	Diploid
M3A_5	59127	51.9277	Haploid
M3B_5	59080	47.5734	Haploid
M3C_5	59214	34.2019	Haploid
M3D_5	58958	38.1301	Haploid
M5_5	59886	36.3223	Diploid
M5A_5	59155	34.7307	Haploid
M5B_5	59073	44.5755	Haploid
M5C_5	59185	28.0904	Haploid
M5D_5	59353	47.9828	Haploid
M6_5	57596	36.5744	Diploid
M6A_5	60060	125.91	Haploid
M6B_5	59672	98.5536	Haploid
M6C_5	59828	143.84	Haploid
M6D_5	59734	94.127	Haploid
M7_5	58262	38.9958	Diploid
M7A_5	59659	97.8496	Haploid
M7B_5	59777	93.8867	Haploid
M7C_5	59860	97.2965	Haploid
M7D_5	59662	81.7529	Haploid
M8_5	58154	48.5499	Diploid
M8A_5	59875	230.857	Haploid
M8B_5	57959	84.8234	Haploid
M8C_5	59262	115.512	Haploid
M8D_5	59605	125.835	Haploid
M9_5	57971	50.5815	Diploid
M9A_5	59696	133.621	Haploid
M9B_5	59593	83.0822	Haploid
M9C_5	59712	108.794	Haploid
M9D_5	59566	81.4518	Haploid
V1_57	60756	51.8557	Diploid
V1A_57	59658	56.8866	Haploid
V1B_57	59579	55.0178	Haploid
V1C_57	59842	59.0527	Haploid
V1D_57	59424	55.2889	Haploid
V2_57	60578	48.5026	Diploid
V3_57	60475	49.9752	Diploid
V3A_57	59705	49.8119	Haploid
V3B_57	59723	51.8492	Haploid
V3C_57	59881	55.2867	Haploid
V3D_57	59922	56.7503	Haploid
V4_57	60727	51.4073	Diploid
V4A_57	59642	52.9577	Haploid
V4B_57	59827	59.9063	Haploid
V4C_57	59673	39.7155	Haploid
V4D_57	59747	44.035	Haploid
V5_57	59903	49.5469	Diploid
V5A_57	59623	36.4272	Haploid
V5B_57	60678	45.8804	Haploid
V5C_57	59680	46.306	Haploid
V5D_57	59704	49.1662	Haploid

## Sheet: Sheet2
HBP-316	HBP-169	HBP-169	HBP-105
HBP-105	HBP-170	HBP-170	HBP-106
HBP-106	HBP-171	HBP-171	HBP-107
HBP-107	HBP-172	HBP-172	HBP-108
HBP-108	HBP-173	HBP-173	HBP-125
HBP-125	HBP-174	HBP-174	HBP-126
HBP-126	HBP-175	HBP-175	HBP-127
HBP-127	HBP-176	HBP-176	HBP-128
HBP-128	HBP-177	HBP-177	HBP-169
HBP-169	HBP-178	HBP-178	HBP-170
HBP-170	HBP-179	HBP-179	HBP-171
HBP-171	HBP-180	HBP-180	HBP-172
HBP-172	HBP-181	HBP-181	HBP-173
HBP-173	HBP-182	HBP-182	HBP-174
HBP-174	HBP-183	HBP-183	HBP-175
HBP-175	HBP-184	HBP-184	HBP-176
HBP-176	HBP-185	HBP-185	HBP-177
HBP-177	HBP-186	HBP-186	HBP-178
HBP-178	HBP-187	HBP-187	HBP-179
HBP-179	HBP-188	HBP-188	HBP-180
HBP-180	HBP-189	HBP-189	HBP-181
HBP-181	HBP-190	HBP-190	HBP-182
HBP-182	HBP-191	HBP-191	HBP-183
HBP-183	HBP-192	HBP-192	HBP-184
HBP-184	HBP-193	HBP-193	HBP-185
HBP-185	HBP-194	HBP-194	HBP-186
HBP-186	HBP-195	HBP-195	HBP-187
HBP-187	HBP-196	HBP-196	HBP-188
HBP-188	HBP-197	HBP-197	HBP-189
HBP-189	HBP-198	HBP-198	HBP-190
HBP-190	HBP-199	HBP-199	HBP-191
HBP-191	HBP-200	HBP-200	HBP-192
HBP-192	HBP-201	HBP-201	HBP-193
HBP-193	HBP-202	HBP-202	HBP-194
HBP-194	HBP-203	HBP-203	HBP-195
HBP-195	HBP-204	HBP-204	HBP-196
HBP-196	HBP-205	HBP-205	HBP-197
HBP-197	HBP-206	HBP-206	HBP-198
HBP-198	HBP-207	HBP-207	HBP-199
HBP-199	HBP-208	HBP-208	HBP-200
HBP-200	HBP-316	HBP-316	HBP-201
HBP-201	HBP-317	HBP-317	HBP-202
HBP-202	HBP-318	HBP-318	HBP-203
HBP-203	HBP-319	HBP-319	HBP-204
HBP-204	HBP-320	HBP-320	HBP-205
HBP-205	HBP-322	HBP-322	HBP-206
HBP-206	HBP-323	HBP-323	HBP-207
HBP-207	HBP-324	HBP-324	HBP-208
HBP-208	HBP-325	HBP-325	HBP-316
HBP-317	HBP-326	HBP-326	HBP-317
HBP-318	HBP-327	HBP-327	HBP-318
HBP-319	HBP-328	HBP-328	HBP-319
HBP-320	HBP-329	HBP-329	HBP-320
HBP-322	HBP-330	HBP-330	HBP-322
HBP-323	HBP-331	HBP-331	HBP-323
HBP-324	HBP-45	HBP-45	HBP-324
HBP-325	HBP-46	HBP-46	HBP-325
HBP-326	HBP-464	HBP-464	HBP-326
HBP-327	HBP-465	HBP-465	HBP-327
HBP-328	HBP-466	HBP-466	HBP-328
HBP-329	HBP-467	HBP-467	HBP-329
HBP-330	HBP-468	HBP-468	HBP-330
HBP-331	HBP-469	HBP-469	HBP-331
HBP-45	HBP-47	HBP-47	HBP-45
HBP-46	HBP-470	HBP-470	HBP-46
HBP-464	HBP-471	HBP-471	HBP-464
HBP-465	HBP-472	HBP-472	HBP-465
HBP-466	HBP-473	HBP-473	HBP-466
HBP-467	HBP-474	HBP-474	HBP-467
HBP-468	HBP-475	HBP-475	HBP-468
HBP-469	HBP-476	HBP-476	HBP-469
HBP-47	HBP-477	HBP-477	HBP-47
HBP-470	HBP-478	HBP-478	HBP-470
HBP-471	HBP-479	HBP-479	HBP-471
HBP-472	HBP-48	HBP-48	HBP-472
HBP-473	HBP-480	HBP-480	HBP-473
HBP-474	HBP-481	HBP-481	HBP-474
HBP-475	HBP-482	HBP-482	HBP-475
HBP-476	HBP-483	HBP-483	HBP-476
HBP-477	HBP-484	HBP-484	HBP-477
HBP-478	HBP-485	HBP-485	HBP-478
HBP-479	HBP-486	HBP-486	HBP-479
HBP-48	HBP-488	HBP-488	HBP-48
HBP-480	HBP-489	HBP-489	HBP-480
HBP-481	HBP-49	HBP-49	HBP-481
HBP-482	HBP-491	HBP-490	HBP-482
HBP-483	HBP-492	HBP-491	HBP-483
HBP-484	HBP-493	HBP-492	HBP-484
HBP-485	HBP-494	HBP-493	HBP-485
HBP-486	HBP-495	HBP-494	HBP-486
HBP-488	HBP-496	HBP-495	HBP-488
HBP-489	HBP-497	HBP-496	HBP-489
HBP-49	HBP-498	HBP-497	HBP-49
HBP-491	HBP-50	HBP-498	HBP-490
HBP-492	HBP-504	HBP-50	HBP-491
HBP-493	HBP-505	HBP-504	HBP-492
HBP-494	HBP-51	HBP-505	HBP-493
HBP-495	HBP-52	HBP-51	HBP-494
HBP-496	HBP-53	HBP-52	HBP-495
HBP-497	HBP-54	HBP-53	HBP-496
HBP-498	HBP-55	HBP-54	HBP-497
HBP-50	HBP-56	HBP-55	HBP-498
HBP-504		HBP-56	HBP-50
HBP-505			HBP-504
HBP-51			HBP-505
HBP-52			HBP-51
HBP-53			HBP-52
HBP-54			HBP-53
HBP-55			HBP-54
HBP-56			HBP-55
HBP490			HBP-56
