# Supplementary material for: Genome Dynamics of Hybrid Saccharomyces cerevisiae During Vegetative and Meiotic Divisions
Source: G3 (Bethesda). 2017 Sep 15;7(11):3669–79. doi: 10.1534/g3.117.1135 (PMC5677154; doi:10.1534/g3.117.1135)
Supplement: Supplementary file 7 [file 3669TableS2.xlsx]

## Sheet: Segregation Table
Table S2 Fixation of S288c and YJM789 SNP markers in the M lines (diploid data).
SNP count
	Strain	Total SNPs	S288c fixed	YJM789 fixed	Heterozygous
	M1_3	46281	17394	13997	14890
	M1_5	46281	19037	16366	10878
	M1_7	46281	23449	18144	4688
	M1_10	46281	24464	20364	1453
	M1_15	46281	24749	20537	995
	M1_31	46281	25081	21054	146
	M2_3	46281	12840	17786	15655
	M2_5	46281	17847	22649	5785
	M2_7	46281	17844	22637	5800
	M2_10	46281	20365	24114	1802
	M2_15	46281	20680	24200	1401
	M2_31	46281	21544	24602	135
	M3_5	46281	19317	18052	8912
	M5_5	46281	17834	16102	12345
	M6_5	46281	13482	20416	12383
	M7_5	46281	14818	16470	14993
	M8_5	46281	16560	18985	10736
	M9_5	46281	16285	17171	12825
S288c fixed SNPs
	Chromosome	M1_3	M1_5	M1_7	M1_10	M1_15	M1_31	M2_3	M2_5	M2_7	M2_10	M2_15	M2_31	M3_5	M5_5	M6_5	M7_5	M8_5	M9_5
	Chr01	882	882	882	882	881	882	519	519	519	521	520	521	863	669	25	475	474	627
	Chr02	1464	1752	2307	2418	2504	2727	1329	1479	1474	1588	1828	2568	1071	1772	1898	728	728	606
	Chr03	322	322	561	561	581	588	1	15	15	21	29	73	280	127	191	172	172	325
	Chr04	1243	1347	2080	2265	2302	2348	1530	1631	1630	1633	1633	1690	1475	2329	1613	2594	3547	2243
	Chr05	422	442	800	902	902	903	1	199	200	443	443	442	1031	1224	1502	2	36	1150
	Chr06	399	535	543	543	543	543	639	757	756	757	756	756	712	265	17	268	267	6
	Chr07	884	1358	1481	1512	1512	1510	1105	1482	1480	1779	1793	1801	2029	1042	416	948	946	73
	Chr08	1346	1346	1713	1724	1745	1746	955	971	968	972	970	972	600	360	323	161	167	557
	Chr09	936	956	1092	1092	1207	1205	418	418	417	498	516	517	730	325	7	124	575	823
	Chr10	1203	1476	1562	1612	1613	1613	404	1601	1608	1942	1941	1942	932	1820	713	547	550	2302
	Chr11	1376	1376	1465	1624	1625	1624	249	915	914	1404	1419	1420	1954	299	1896	997	997	171
	Chr12	2415	2456	2523	2523	2523	2523	318	884	886	1401	1399	1401	881	2862	1530	3052	3056	2539
	Chr13	923	1185	1442	1516	1523	1580	509	634	634	634	634	633	1844	2447	307	1682	1650	1356
	Chr14	107	114	921	1092	1092	1092	1416	1425	1424	1441	1469	1469	1124	18	20	683	926	1615
	Chr15	2662	2687	2891	2902	2900	2900	3350	3351	3345	3381	3377	3383	2272	1666	2172	1250	1333	733
	Chr16	810	803	1186	1296	1296	1297	97	1566	1574	1950	1953	1956	1519	609	852	1135	1136	1159
YJM789 fixed SNPs
	Chromosome	M1_3	M1_5	M1_7	M1_10	M1_15	M1_31	M2_3	M2_5	M2_7	M2_10	M2_15	M2_31	M3_5	M5_5	M6_5	M7_5	M8_5	M9_5
	Chr01	0	0	0	0	0	0	352	360	359	360	360	360	6	97	663	107	107	85
	Chr02	120	187	212	446	496	577	426	606	605	646	647	732	1350	1008	783	1032	1043	1109
	Chr03	0	13	103	114	114	114	353	561	561	563	570	612	179	388	320	319	319	117
	Chr04	1751	2017	2391	2980	3049	3486	3612	3703	3694	4035	4031	4154	3101	2483	2775	925	1925	1693
	Chr05	1143	1167	1400	1670	1670	1668	2125	2125	2123	2129	2126	2128	1282	542	265	1827	1986	666
	Chr06	608	613	632	632	632	632	233	418	418	418	418	418	327	286	972	252	252	728
	Chr07	1486	2185	2275	2284	2284	2290	1412	1739	1739	1805	1880	2003	990	1643	2483	2171	2171	2295
	Chr08	0	52	1	30	47	46	665	821	820	820	820	821	806	778	1445	1175	1174	495
	Chr09	607	630	681	680	679	681	940	1161	1158	1374	1373	1373	811	1078	1256	908	973	29
	Chr10	1382	1387	1388	1386	1388	1388	884	957	958	1059	1059	1059	1091	512	1030	1363	1363	532
	Chr11	807	808	852	1115	1115	1115	969	1182	1183	1319	1319	1320	284	1105	292	1074	1075	2451
	Chr12	1673	1680	1678	1678	1678	1678	1395	2630	2636	2789	2784	2797	2354	634	1888	414	410	1260
	Chr13	1455	1839	2168	2302	2335	2333	2752	3280	3267	3279	3271	3279	1299	1272	2360	1863	1965	1632
	Chr14	1271	1357	1481	1570	1570	1570	231	1157	1169	1172	1184	1192	1222	2416	1008	1104	1543	296
	Chr15	539	699	1100	1287	1290	1289	236	399	398	796	809	807	1487	998	1612	469	1211	2199
	Chr16	1155	1732	1782	2190	2190	2187	1201	1550	1549	1550	1549	1547	1463	862	1264	1467	1468	1584
Heterozygous SNPs
	Chromosome	M1_3	M1_5	M1_7	M1_10	M1_15	M1_31	M2_3	M2_5	M2_7	M2_10	M2_15	M2_31	M3_5	M5_5	M6_5	M7_5	M8_5	M9_5
	Chr01	0	0	0	0	1	0	11	3	4	1	2	1	13	116	194	300	301	170
	Chr02	1722	1367	787	442	306	2	1551	1221	1227	1072	831	6	885	526	625	1546	1535	1591
	Chr03	465	452	123	112	92	85	433	211	211	203	188	102	328	272	276	296	296	345
	Chr04	2852	2482	1375	601	495	12	704	512	522	178	182	2	1270	1034	1458	2327	374	1910
	Chr05	1008	964	373	1	1	2	447	249	250	1	4	3	260	807	806	744	551	757
	Chr06	168	27	0	0	0	0	303	0	1	0	1	1	136	624	186	655	656	441
	Chr07	1435	262	49	9	9	5	1288	584	586	221	132	1	786	1120	906	686	688	1437
	Chr08	447	395	79	39	1	1	173	1	5	1	3	0	387	655	25	457	452	741
	Chr09	348	305	118	119	5	5	533	312	316	19	2	1	350	488	628	859	343	1039
	Chr10	417	139	52	4	1	1	1714	444	436	1	2	1	979	670	1259	1092	1089	168
	Chr11	557	556	423	1	0	1	1522	643	643	17	2	0	502	1336	552	669	668	118
	Chr12	113	65	0	0	0	0	2488	687	679	11	18	3	966	705	783	735	735	402
	Chr13	1538	892	306	98	58	3	655	2	15	3	11	4	773	197	1249	371	301	928
	Chr14	1286	1193	262	2	2	2	1017	82	71	51	11	3	318	230	1636	877	195	753
	Chr15	993	808	203	5	4	5	608	444	451	17	8	4	435	1530	410	2475	1650	1262
	Chr16	1541	971	538	20	20	22	2208	390	383	6	4	3	524	2035	1390	904	902	763
Total fixed SNP's
	Chromosome	M1_3	M1_5	M1_7	M1_10	M1_15	M1_31	M2_3	M2_5	M2_7	M2_10	M2_15	M2_31	M3_5	M5_5	M6_5	M7_5	M8_5	M9_5
	Chr01	882	882	882	882	881	882	871	879	878	881	880	881	869	766	688	582	581	712
	Chr02	1584	1939	2519	2864	3000	3304	1755	2085	2079	2234	2475	3300	2421	2780	2681	1760	1771	1715
	Chr03	322	335	664	675	695	702	354	576	576	584	599	685	459	515	511	491	491	442
	Chr04	2994	3364	4471	5245	5351	5834	5142	5334	5324	5668	5664	5844	4576	4812	4388	3519	5472	3936
	Chr05	1565	1609	2200	2572	2572	2571	2126	2324	2323	2572	2569	2570	2313	1766	1767	1829	2022	1816
	Chr06	1007	1148	1175	1175	1175	1175	872	1175	1174	1175	1174	1174	1039	551	989	520	519	734
	Chr07	2370	3543	3756	3796	3796	3800	2517	3221	3219	3584	3673	3804	3019	2685	2899	3119	3117	2368
	Chr08	1346	1398	1714	1754	1792	1792	1620	1792	1788	1792	1790	1793	1406	1138	1768	1336	1341	1052
	Chr09	1543	1586	1773	1772	1886	1886	1358	1579	1575	1872	1889	1890	1541	1403	1263	1032	1548	852
	Chr10	2585	2863	2950	2998	3001	3001	1288	2558	2566	3001	3000	3001	2023	2332	1743	1910	1913	2834
	Chr11	2183	2184	2317	2739	2740	2739	1218	2097	2097	2723	2738	2740	2238	1404	2188	2071	2072	2622
	Chr12	4088	4136	4201	4201	4201	4201	1713	3514	3522	4190	4183	4198	3235	3496	3418	3466	3466	3799
	Chr13	2378	3024	3610	3818	3858	3913	3261	3914	3901	3913	3905	3912	3143	3719	2667	3545	3615	2988
	Chr14	1378	1471	2402	2662	2662	2662	1647	2582	2593	2613	2653	2661	2346	2434	1028	1787	2469	1911
	Chr15	3201	3386	3991	4189	4190	4189	3586	3750	3743	4177	4186	4190	3759	2664	3784	1719	2544	2932
	Chr16	1965	2535	2968	3486	3486	3484	1298	3116	3123	3500	3502	3503	2982	1471	2116	2602	2604	2743
The number of SNP markers that are fixed towards S288c/ YJM789 or remain heterozygous is shown for each line along with chromosome wise breakdown.
