# Supplementary material for: Genome Dynamics of Hybrid Saccharomyces cerevisiae During Vegetative and Meiotic Divisions
Source: G3 (Bethesda). 2017 Sep 15;7(11):3669–79. doi: 10.1534/g3.117.1135 (PMC5677154; doi:10.1534/g3.117.1135)
Supplement: Supplementary file 8 [file 3669TableS3.xlsx]

## Sheet: MLines
Table S3 SNP analysis based on spore data in the M lines.
SNP's common in M lines (43122)
	Distribution of all SNP markers
	Strain	Markers	1:3 (Y:S)	3:1 (Y:S)	02:02:00	0:4(Y:S)	4:0 (Y:S)
	M1_3	43122	34	238	10281	17777	14792
	M1_5	43122	36	10	7047	18334	17695
	M1_7	43122	10	25	3310	22351	17426
	M1_10	43122	0	25	1146	22911	19040
	M1_15	43122	0	0	677	23280	19165
	M1_31	43122	0	0	71	23478	19573
	M2_3	43122	133	120	11084	12605	19180
	M2_5	43122	23	44	5254	16728	21073
	M2_7	43122	15	5	2429	18408	22265
	M2_10	43122	11	7	1567	19131	22406
	M2_15	43122	1	2	1104	19489	22526
	M2_31	43122	0	0	86	20164	22872
	M3_5	43122	63	69	7125	18973	16892
	M5_5	43122	9	26	4110	17825	21152
	M6_5	43122	53	44	5072	14708	23245
	M7_5	43122	0	0	12740	14548	15834
	M8_5	43122	36	87	9876	15325	17798
	M9_5	43122	32	71	9492	16152	17375
	2:2 Segregating SNPs
	Chromosome	M1_3	M1_5	M1_7	M1_10	M1_15	M1_31	M2_3	M2_5	M2_7	M2_10	M2_15	M2_31	M3_5	M5_5	M6_5	M7_5	M8_5	M9_5
	Chr01	0	0	0	0	0	0	11	0	0	0	0	0	0	231	165	172	278	164
	Chr02	1307	752	728	422	101	0	1279	1089	1051	954	646	0	918	379	98	1390	1379	644
	Chr03	418	354	106	96	76	71	238	187	180	176	166	86	221	101	161	274	268	275
	Chr04	2390	1671	1109	461	441	0	517	465	168	168	168	0	1253	0	275	2107	327	1414
	Chr05	782	722	0	0	0	0	410	235	0	0	0	0	0	5	660	516	516	666
	Chr06	28	0	0	0	0	0	10	0	0	0	0	0	0	12	149	518	622	409
	Chr07	248	248	9	7	7	0	991	554	209	209	111	0	494	668	599	648	662	1163
	Chr08	410	69	71	17	0	0	21	0	0	0	0	0	335	121	2	466	464	665
	Chr09	319	109	109	103	0	0	266	297	99	0	0	0	376	0	215	826	331	572
	Chr10	123	119	0	0	0	0	1570	403	378	0	0	0	1010	143	285	472	980	154
	Chr11	514	514	329	0	0	0	1305	575	53	0	0	0	231	1	333	614	616	104
	Chr12	70	0	0	0	0	0	1496	608	182	11	11	0	903	0	172	667	680	259
	Chr13	887	528	228	40	52	0	189	0	0	0	0	0	586	350	685	354	285	845
	Chr14	1149	688	0	0	0	0	823	64	64	33	0	0	299	473	411	808	190	700
	Chr15	731	702	190	0	0	0	427	419	41	12	2	0	236	691	359	2252	1490	931
	Chr16	905	571	431	0	0	0	1531	358	4	4	0	0	263	935	503	656	788	527
	0:4 (Y:S ) SNPs
	Chromosome	M1_3	M1_5	M1_7	M1_10	M1_15	M1_31	M2_3	M2_5	M2_7	M2_10	M2_15	M2_31	M3_5	M5_5	M6_5	M7_5	M8_5	M9_5
	Chr01	898	898	898	898	898	898	565	565	571	571	571	571	890	99	26	445	445	655
	Chr02	1610	1679	2120	2214	2412	2513	1256	1392	1408	1496	1804	2375	932	1598	2152	697	697	873
	Chr03	318	318	539	539	559	564	1	15	17	20	27	72	260	360	253	172	172	323
	Chr04	1179	1383	1908	2082	2108	2148	1507	1507	1509	1509	1509	1563	1269	1585	1599	2383	3242	2105
	Chr05	395	481	840	840	840	840	0	181	412	412	412	412	1264	1427	1504	34	34	1170
	Chr06	514	534	522	522	522	522	717	717	717	717	717	717	696	459	16	362	238	6
	Chr07	1286	1286	1439	1439	1439	1439	1033	1399	1682	1684	1702	1705	2118	1049	442	884	884	75
	Chr08	1217	1217	1555	1566	1582	1582	834	847	847	847	847	847	500	509	274	67	67	446
	Chr09	876	942	1020	1020	1129	1129	402	402	402	501	501	501	642	1323	5	115	548	959
	Chr10	1427	1427	1544	1544	1544	1544	355	1540	1564	1849	1849	1849	783	2193	956	964	506	2206
	Chr11	1295	1295	1421	1528	1528	1528	280	859	1262	1311	1311	1311	2077	159	1763	932	932	159
	Chr12	2274	2279	2339	2339	2339	2339	303	807	1119	1290	1290	1290	881	2204	1945	2855	2839	2457
	Chr13	1093	1199	1361	1433	1433	1485	585	585	585	585	585	585	1891	1469	436	1567	1536	1280
	Chr14	108	108	1016	1016	1016	1016	1326	1335	1335	1359	1379	1379	1066	1170	339	629	853	1514
	Chr15	2513	2514	2694	2702	2702	2702	3112	3112	3142	3144	3145	3147	2073	725	2024	1229	1279	860
	Chr16	774	774	1135	1229	1229	1229	329	1465	1836	1836	1840	1840	1631	1496	974	1213	1053	1064
	4:0 (Y:S ) SNPs
	Chromosome	M1_3	M1_5	M1_7	M1_10	M1_15	M1_31	M2_3	M2_5	M2_7	M2_10	M2_15	M2_31	M3_5	M5_5	M6_5	M7_5	M8_5	M9_5
	Chr01	0	0	0	0	0	0	321	327	327	327	327	327	8	567	694	281	175	79
	Chr02	116	588	191	405	529	529	474	552	575	590	591	667	1185	1065	792	955	953	1525
	Chr03	1	66	93	103	103	103	499	535	536	537	543	580	230	277	321	292	292	132
	Chr04	1735	2267	2301	2781	2781	3182	3292	3358	3653	3653	3653	3767	2792	3745	3456	840	1761	1776
	Chr05	1088	1271	1638	1638	1638	1638	2062	2062	2066	2066	2066	2066	1213	1046	314	1928	1928	642
	Chr06	572	580	592	592	592	592	387	397	397	397	397	397	418	643	933	234	234	698
	Chr07	2045	2045	2128	2133	2133	2140	1538	1618	1682	1682	1766	1874	967	1856	2528	2047	2031	2315
	Chr08	0	342	1	45	46	46	773	781	781	781	781	781	759	998	1352	1095	1095	514
	Chr09	567	711	633	633	633	633	1063	1063	1261	1261	1261	1261	744	439	1520	821	880	231
	Chr10	1291	1295	1297	1297	1297	1297	853	898	898	992	992	992	1015	505	1600	1405	1320	481
	Chr11	729	729	788	1010	1010	1010	924	1104	1223	1227	1227	1227	230	2378	438	992	989	2272
	Chr12	1547	1612	1552	1552	1552	1552	2066	2450	2590	2590	2590	2601	2107	1681	1774	369	369	1175
	Chr13	1676	1937	2075	2183	2183	2183	2894	3083	3083	3083	3083	3083	1184	1849	2531	1747	1847	1543
	Chr14	1229	1689	1470	1470	1470	1470	325	1087	1087	1087	1107	1107	1121	840	1736	1049	1443	270
	Chr15	655	678	1013	1197	1197	1197	360	368	716	743	752	752	1583	2483	1516	418	1120	2084
	Chr16	1541	1885	1654	2001	2001	2001	1349	1390	1390	1390	1390	1390	1336	780	1740	1361	1361	1638
	1:3 (Y:S) SNPs
	Chromosome	M1_3	M1_5	M1_7	M1_10	M1_15	M1_31	M2_3	M2_5	M2_7	M2_10	M2_15	M2_31	M3_5	M5_5	M6_5	M7_5	M8_5	M9_5
	Chr01	0	0	0	0	0	0	0	6	0	0	0	0	0	0	13	0	0	0
	Chr02	5	23	3	0	0	0	33	7	8	2	1	0	2	0	0	0	8	0
	Chr03	1	0	0	0	0	0	0	0	0	5	0	0	8	0	0	0	4	5
	Chr04	26	8	1	0	0	0	6	0	0	0	0	0	2	0	0	0	0	1
	Chr05	2	4	0	0	0	0	0	0	0	0	0	0	1	0	0	0	0	0
	Chr06	0	0	0	0	0	0	0	0	0	0	0	0	0	0	16	0	0	0
	Chr07	0	0	3	0	0	0	5	1	6	4	0	0	0	4	10	0	0	1
	Chr08	0	0	0	0	0	0	0	0	0	0	0	0	20	0	0	0	2	3
	Chr09	0	0	0	0	0	0	0	0	0	0	0	0	0	0	0	0	0	0
	Chr10	0	0	0	0	0	0	20	0	1	0	0	0	17	0	0	0	10	0
	Chr11	0	0	0	0	0	0	29	0	0	0	0	0	0	0	0	0	0	3
	Chr12	0	0	0	0	0	0	21	9	0	0	0	0	0	0	0	0	2	0
	Chr13	0	0	1	0	0	0	0	0	0	0	0	0	6	0	14	0	0	0
	Chr14	0	1	0	0	0	0	4	0	0	0	0	0	0	0	0	0	0	0
	Chr15	0	0	2	0	0	0	0	0	0	0	0	0	7	0	0	0	10	18
	Chr16	0	0	0	0	0	0	15	0	0	0	0	0	0	5	0	0	0	1
	3:1 (Y:S) SNPs
	Chromosome	M1_3	M1_5	M1_7	M1_10	M1_15	M1_31	M2_3	M2_5	M2_7	M2_10	M2_15	M2_31	M3_5	M5_5	M6_5	M7_5	M8_5	M9_5
	Chr01	0	0	0	0	0	0	1	0	0	0	0	0	0	1	0	0	0	0
	Chr02	4	0	0	1	0	0	0	2	0	0	0	0	5	0	0	0	5	0
	Chr03	0	0	0	0	0	0	0	1	5	0	2	0	19	0	3	0	2	3
	Chr04	0	1	11	6	0	0	8	0	0	0	0	0	14	0	0	0	0	34
	Chr05	211	0	0	0	0	0	6	0	0	0	0	0	0	0	0	0	0	0
	Chr06	0	0	0	0	0	0	0	0	0	0	0	0	0	0	0	0	20	1
	Chr07	0	0	0	0	0	0	12	7	0	0	0	0	0	2	0	0	2	25
	Chr08	1	0	1	0	0	0	0	0	0	0	0	0	14	0	0	0	0	0
	Chr09	0	0	0	6	0	0	31	0	0	0	0	0	0	0	22	0	3	0
	Chr10	0	0	0	0	0	0	43	0	0	0	0	0	16	0	0	0	25	0
	Chr11	0	0	0	0	0	0	0	0	0	0	0	0	0	0	4	0	1	0
	Chr12	0	0	0	0	0	0	5	17	0	0	0	0	0	6	0	0	1	0
	Chr13	12	4	3	12	0	0	0	0	0	0	0	0	1	0	2	0	0	0
	Chr14	0	0	0	0	0	0	8	0	0	7	0	0	0	3	0	0	0	2
	Chr15	0	5	0	0	0	0	0	0	0	0	0	0	0	0	0	0	0	6
	Chr16	10	0	10	0	0	0	6	17	0	0	0	0	0	14	13	0	28	0
Regions highlighted in yellow show loss of YJM789 (Y) alleles from M1_5 to M1_7 or gain of heterozygous sites from M1_10 to M1_15 (discussed in File S1).
