# Supplementary material for: Genome Dynamics of Hybrid Saccharomyces cerevisiae During Vegetative and Meiotic Divisions
Source: G3 (Bethesda). 2017 Sep 15;7(11):3669–79. doi: 10.1534/g3.117.1135 (PMC5677154; doi:10.1534/g3.117.1135)
Supplement: Supplementary file 9 [file 3669TableS4.xlsx]

## Sheet: Event Count
Table S4 SNP counts in vegetative lines from sequencing of V_57 diploids
	Total SNP distribution
	Lines	SNPs	Heterozygous	S288c fixed	YJM789 fixed
	V1_57	47954	47026	277	651
	V2_57	47954	46573	767	614
	V3_57	47954	31580	6441	9933
	V4_57	47954	44101	259	3594
	V5_57	47954	37276	4788	5890
	Heterozygous (1:1) SNPs
		V1_57	V2_57	V3_57	V4_57	V5_57
	chr01	1005	1003	738	1016	627
	chr02	3382	3365	2019	3380	2507
	chr03	815	809	813	816	768
	chr04	6000	5689	5222	5995	4146
	chr05	2687	2328	2506	2701	1291
	chr06	1212	1207	690	1211	1102
	chr07	3859	3894	3040	3888	3813
	chr08	1800	1802	1694	1808	1769
	chr09	1943	1940	762	1944	1894
	chr10	2553	3101	1261	3115	3031
	chr11	2806	2794	1846	2808	2432
	chr12	4275	4257	1944	724	4092
	chr13	4010	3876	3122	4011	3714
	chr14	2725	2712	2137	2727	2494
	chr15	4353	4207	1900	4352	1719
	chr16	3601	3589	1886	3605	1877
	S Fixed (2:0) SNPs
		V1_57	V2_57	V3_57	V4_57	V5_57
	chr01	78	78	344	65	450
	chr02	5	17	447	6	26
	chr03	4	7	6	4	11
	chr04	9	33	106	14	67
	chr05	18	395	28	23	1435
	chr06	2	6	391	3	85
	chr07	33	32	33	28	67
	chr08	49	43	86	41	80
	chr09	6	7	1	5	40
	chr10	8	27	615	13	21
	chr11	6	13	4	5	277
	chr12	6	17	306	3	77
	chr13	5	10	886	4	153
	chr14	22	29	610	19	216
	chr15	20	36	1787	21	51
	chr16	6	17	791	5	1732
	Y Fixed (0:2) SNPs
		V1_57	V2_57	V3_57	V4_57	V5_57
	chr01	0	2	1	2	6
	chr02	2	7	923	3	856
	chr03	10	13	10	9	50
	chr04	1	288	682	1	1797
	chr05	21	3	192	2	0
	chr06	0	1	133	0	27
	chr07	42	8	861	18	54
	chr08	0	4	69	0	0
	chr09	2	4	1188	2	17
	chr10	568	1	1253	1	77
	chr11	1	6	963	0	104
	chr12	0	7	2031	3554	112
	chr13	1	130	8	1	149
	chr14	0	6	0	1	37
	chr15	0	130	686	0	2603
	chr16	3	4	933	0	1
SNPs common in V lines: 47954

## Sheet: Sheet1
				Line	S288c	YJM789
				V57_1	277	651
				V57_2	767	614
				V57_3	6441	9933
				V57_4	259	3594
				V57_5	4788	5890
