# Supplementary material for: Genome Dynamics of Hybrid Saccharomyces cerevisiae During Vegetative and Meiotic Divisions
Source: G3 (Bethesda). 2017 Sep 15;7(11):3669–79. doi: 10.1534/g3.117.1135 (PMC5677154; doi:10.1534/g3.117.1135)
Supplement: Supplementary file 10 [file 3669TableS5.xlsx]

## Sheet: MLines
Table S5 SNP analysis based on spore data in the V_57 lines.
SNP's common in V lines (46299)
	Total SNP Distribution
	Strain	4:0 (Y:S)	0:4 (S:Y)	02:02:00	3:1 (Y:S)	1:3 (S:Y)	Markers	% (1:3 and 3:1 SNPs)
	V1_57	616	0	44935	349	399	46299	1.6
	V3_57	9678	6025	30189	201	206	46299	1.3
	V4_57	3515	0	42062	358	364	46299	1.7
	V5_57	5709	4423	35581	226	360	46299	1.6
	2:2 Segregating SNPs
	Chromosome	V1_57	V3_57	V4_57	V5_57
	Chr01	950	650	965	592
	Chr02	3244	1930	3241	2409
	Chr03	772	767	791	724
	Chr04	5766	4984	5711	3978
	Chr05	2612	2427	2629	1267
	Chr06	1169	680	1162	1066
	Chr07	3720	2893	3724	3671
	Chr08	1689	1629	1707	1696
	Chr09	1882	733	1876	1799
	Chr10	2478	1223	2994	2926
	Chr11	2703	1760	2632	2323
	Chr12	4083	1862	691	3951
	Chr13	3789	2996	3799	3448
	Chr14	2577	2072	2601	2384
	Chr15	4112	1799	4120	1614
	Chr16	3389	1784	3419	1733
	0:4 (Y:S) SNPs
	Chromosome	V1_57	V3_57	V4_57	V5_57
	Chr01	0	266	0	367
	Chr02	0	432	0	19
	Chr03	0	0	0	23
	Chr04	0	97	0	62
	Chr05	0	10	0	1380
	Chr06	0	380	0	81
	Chr07	0	10	0	39
	Chr08	0	45	0	34
	Chr09	0	2	0	35
	Chr10	0	593	0	7
	Chr11	0	1	0	259
	Chr12	0	292	0	62
	Chr13	0	839	0	141
	Chr14	0	569	0	191
	Chr15	0	1721	0	40
	Chr16	0	768	0	1683
	4:0 (Y:S ) SNPs
	Chromosome	V1_57	V3_57	V4_57	V5_57
	Chr01	0	1	0	6
	Chr02	0	891	3	845
	Chr03	0	2	0	40
	Chr04	1	673	1	1735
	Chr05	20	191	0	0
	Chr06	0	131	0	27
	Chr07	42	839	13	51
	Chr08	0	60	0	0
	Chr09	0	1156	0	14
	Chr10	552	1228	0	77
	Chr11	0	938	0	102
	Chr12	0	2014	3497	112
	Chr13	1	8	1	145
	Chr14	0	0	0	36
	Chr15	0	657	0	2519
	Chr16	0	889	0	0
	1:3 (Y:S) SNPs
	Chromosome	V1_57	V3_57	V4_57	V5_57
	Chr01	0	31	0	0
	Chr02	20	10	28	2
	Chr03	15	26	1	16
	Chr04	25	23	25	18
	Chr05	18	14	14	0
	Chr06	24	0	12	12
	Chr07	12	26	22	16
	Chr08	18	2	18	4
	Chr09	10	12	0	45
	Chr10	15	0	44	25
	Chr11	1	19	26	13
	Chr12	106	14	0	58
	Chr13	47	3	89	123
	Chr14	17	0	23	18
	Chr15	46	4	34	1
	Chr16	25	22	28	9
	3:1 (Y:S) SNPs
	Chromosome	V1_57	V3_57	V4_57	V5_57
	Chr01	15	17	0	0
	Chr02	12	13	4	1
	Chr03	16	8	11	0
	Chr04	8	23	63	7
	Chr05	2	10	9	5
	Chr06	0	2	19	7
	Chr07	17	23	32	14
	Chr08	29	0	11	2
	Chr09	11	0	27	10
	Chr10	5	6	12	15
	Chr11	18	4	64	25
	Chr12	16	23	17	22
	Chr13	59	50	7	39
	Chr14	49	2	19	14
	Chr15	37	14	41	21
	Chr16	55	6	22	44
The SNPs segregating 1:3 or 3:1 account for 1.3% to 1.7% of all the 2:2 markers in the V lines and may be generated by
conversion events during the meiosis step to obtain haploids.
