# Supplementary material for: Genome Dynamics of Hybrid Saccharomyces cerevisiae During Vegetative and Meiotic Divisions
Source: G3 (Bethesda). 2017 Sep 15;7(11):3669–79. doi: 10.1534/g3.117.1135 (PMC5677154; doi:10.1534/g3.117.1135)
Supplement: Supplementary file 11 [file 3669TableS6.xlsx]

## Sheet: LOH details
Table S6 Distribution of 141 LOH tracts in the V lines.
Number	Line	Chromosome position (No. : bp)	Track Size (bp)	Fixation	Centromere Distance (bp)	Telomere Distance (bp)	Telomere (L/R)
1	V1_57	1:179900-180453	592.5	S288c	28344	48950.5	Right
2	V1_57	1:180532-182342	1844	S288c	28982.5	47060.5	Right
3	V1_57	5:511431-515086	4624.5	YJM789	358765	54163.5	Right
4	V1_57	7:779721-782333	2935	YJM789	282679	301042	Right
5	V1_57	8:93995-94226	261	S288c	11410.5	88467.5	Left
6	V1_57	10:553782-727128	173416	YJM789	117346	17774	Right
7	V2_57	1:179900-180407	562	S288c	28344	48981	Right
8	V2_57	1:180532-182439	2645.5	S288c	28982.5	46259	Right
9	V2_57	1:188856-190031	1184	S288c	37326	39377	Right
10	V2_57	4:31224-32217	1562	S288c	417360	29940	Left
11	V2_57	4:1483478-1500051	18218	YJM789	1.03211e+06	24532.5	Right
12	V2_57	4:1500757-1519267	18821.5	YJM789	1.05068e+06	5358	Right
13	V2_57	5:6259-73131	71233	S288c	77683.5	3343.5	Left
14	V2_57	8:93950-94184	250	S288c	11450	88439	Left
15	V2_57	10:24737-24803	81	S288c	411554	16964	Left
16	V2_57	13:813178-828384	15759.5	YJM789	544602	95090	Right
17	V2_57	15:617274-623486	6482	YJM789	290417	460380	Right
18	V3_57	1:29978-69767	40049.5	S288c	81665	29008.5	Left
19	V3_57	1:179900-180453	592.5	S288c	28344	48950.5	Right
20	V3_57	1:180532-182233	1741.5	S288c	28982.5	47163	Right
21	V3_57	2:115774-206076	96337	S288c	31617	103703	Left
22	V3_57	2:534637-702004	167919	YJM789	295917	110278	Right
23	V3_57	4:14965-56155	43227.5	YJM789	393224	12410.5	Left
24	V3_57	4:910688-1013385	103587	YJM789	460302	510970	Right
25	V3_57	4:1506542-1517833	11608.5	S288c	1056509	6741.5	Right
26	V3_57	4:1518137-1519267	1215.5	S288c	1.06829e+06	5358	Right
27	V3_57	5:267673-269239	2234.5	S288c	115286	260859	Left
28	V3_57	5:413281-467553	55751.5	YJM789	260068	101734	Right
29	V3_57	6:30187-95632	80647	S288c	52827.5	9563.5	Left
30	V3_57	6:242843-266889	24475.5	YJM789	93845.5	2842	Right
31	V3_57	7:771837-949816	179866	YJM789	273814	132977	Right
32	V3_57	7:1067724-1067884	390.5	S288c	570581	15684.5	Right
33	V3_57	8:93896-94241	358.5	S288c	11395.5	88385	Left
34	V3_57	8:209410-239033	37454	S288c	102928	203067	Left
35	V3_57	8:491020-526309	36892	YJM789	383773	29796	Right
36	V3_57	9:24157-38050	26180	YJM789	317428	4294.5	Left
37	V3_57	9:39258-53484	15049	YJM789	301705	31149	Left
38	V3_57	9:57063-162266	106038	YJM789	192990	48875.5	Left
39	V3_57	9:163161-179398	18330.5	YJM789	174212	155360	Left
40	V3_57	9:383251-431755	50423	YJM789	25645	7313	Right
41	V3_57	10:41577-272315	231418	YJM789	163534	33646.5	Left
42	V3_57	10:347852-349640	2180.5	S288c	86614	339804	Left
43	V3_57	10:544735-568992	25335	S288c	108006	175195	Right
44	V3_57	10:574034-723930	150454	S288c	137344	20738.5	Right
45	V3_57	11:225480-347287	123178	YJM789	92605.5	223598	Left
46	V3_57	11:529895-617954	88759	YJM789	89533.5	47423.5	Right
47	V3_57	12:234144-286066	54448.5	S288c	80863	219666	Left
48	V3_57	12:603907-728727	125239	YJM789	452858	335296	Right
49	V3_57	12:732435-985307	253734	YJM789	580836	78823.5	Right
50	V3_57	13:9746-27948	23412.5	S288c	239804	-1471	Left
51	V3_57	13:494582-555633	61588.5	S288c	226242	367620	Right
52	V3_57	13:558627-658377	100730	S288c	289936	264784	Right
53	V3_57	13:663903-673846	10564.5	S288c	395364	249522	Right
54	V3_57	14:16112-112002	104009	S288c	516751	628	Left
55	V3_57	14:665036-780902	117128	S288c	34958	2376	Right
56	V3_57	15:29592-80920	69072.5	S288c	242774	13949	Left
57	V3_57	15:159062-305436	146768	YJM789	20891	158136	Left
58	V3_57	15:584081-831051	260912	S288c	245170	251196	Right
59	V3_57	15:834436-966325	132837	S288c	507776	116666	Right
60	V3_57	16:26069-147209	124890	S288c	406174	17727	Left
61	V3_57	16:618453-644801	32339	YJM789	56888	297154	Right
62	V3_57	16:647322-867243	220522	YJM789	90981	74878.5	Right
63	V3_57	16:901564-932448	30953.5	YJM789	345526	9901	Right
64	V3_57	16:932770-942354	9904.5	YJM789	376641	-164.5	Right
65	V4_57	1:179907-180407	526.5	S288c	28379.5	48981	Right
66	V4_57	1:180532-182233	1741.5	S288c	28982.5	47163	Right
67	V4_57	1:184256-184397	153	S288c	32721.5	45012.5	Right
68	V4_57	8:93884-94184	313	S288c	11450	88376	Left
69	V4_57	12:234144-1058899	827148	YJM789	80863	5382	Right
70	V5_57	1:2825-11610	17963	S288c	132148	611.5	Left
71	V5_57	1:27658-46669	19371.5	S288c	104726	26625.5	Left
72	V5_57	1:51951-66129	14905	S288c	84899.5	50918.5	Left
73	V5_57	1:106764-120378	14147.5	S288c	30926	105650	Left
74	V5_57	1:179907-180453	557	S288c	28379.5	48950.5	Right
75	V5_57	1:180532-182233	1741.5	S288c	28982.5	47163	Right
76	V5_57	2:9487-104848	105568	YJM789	127954	-1864.5	Left
77	V5_57	2:118818-202296	83800.5	YJM789	35827	112030	Left
78	V5_57	2:254349-257430	3435	S288c	15971.5	247628	Left
79	V5_57	2:744063-744640	1336	YJM789	505127	67651	Right
80	V5_57	3:72786-80922	9051.5	YJM789	33261	71032.5	Left
81	V5_57	4:14965-59561	46352.5	YJM789	390099	12410.5	Left
82	V5_57	4:59797-73760	14412	YJM789	375569	58881	Left
83	V5_57	4:75655-125401	50464.5	YJM789	323870	74527.5	Left
84	V5_57	4:238826-241206	3242	S288c	208162	237458	Left
85	V5_57	4:524808-654179	130968	YJM789	73526	522388	Left
86	V5_57	4:654780-768390	114776	YJM789	204794	653656	Left
87	V5_57	4:1428055-1433693	6091	S288c	977844	90923.5	Right
88	V5_57	5:7001-18285	11797.5	S288c	133442	333	Left
89	V5_57	5:23192-40835	18379	S288c	111134	16059.5	Left
90	V5_57	5:44403-66297	23065.5	S288c	85242	37265.5	Left
91	V5_57	5:173217-174794	2591	S288c	20337	165910	Left
92	V5_57	5:183580-462614	279817	S288c	30946	106790	Right
93	V5_57	5:464078-482474	19276	S288c	311682	86594.5	Right
94	V5_57	5:484537-485396	1023	S288c	332428	84101.5	Right
95	V5_57	6:74227-77340	3781	YJM789	71006	68251	Left
96	V5_57	6:105961-113910	8303	S288c	34550	100185	Left
97	V5_57	6:225899-226930	3571.5	S288c	75145.5	42446	Right
98	V5_57	7:188242-191348	3880	YJM789	305139	187179	Left
99	V5_57	7:241508-249058	7957.5	S288c	247630	240610	Left
100	V5_57	8:54471-60191	5934.5	S288c	45323	48881.5	Left
101	V5_57	8:93932-94241	334.5	S288c	11395.5	88409	Left
102	V5_57	10:562463-576551	15277	YJM789	125660	167598	Right
103	V5_57	11:86640-96552	10564.5	YJM789	343356	85461	Left
104	V5_57	11:368071-369689	2562	S288c	69615.5	295332	Right
105	V5_57	11:404696-409377	5434.5	YJM789	30531.5	256248	Right
106	V5_57	11:531524-576555	45762	S288c	90726	89228	Right
107	V5_57	12:83245-89132	6323.5	S288c	61435	71044.5	Left
108	V5_57	12:300275-303567	3998	YJM789	148836	287640	Left
109	V5_57	12:795919-803865	8226	YJM789	644846	260322	Right
110	V5_57	12:893372-894680	2056.5	YJM789	742016	169320	Right
111	V5_57	13:157278-159136	2297	S288c	108810	150638	Left
112	V5_57	13:209014-219863	12367	S288c	47337.5	202042	Left
113	V5_57	13:289183-307796	19238	YJM789	20718	282464	Left
114	V5_57	13:622286-626572	4652	S288c	354189	296610	Right
115	V5_57	13:775628-780712	6296.5	S288c	506442	142712	Right
116	V5_57	13:822678-835009	12491.5	YJM789	554486	88474	Right
117	V5_57	13:854921-856356	1797.5	S288c	586516	67137	Right
118	V5_57	13:871699-874942	4209	S288c	603437	47805	Right
119	V5_57	14:20018-24680	5912.5	YJM789	603298	12177	Left
120	V5_57	14:137690-138906	1531.5	YJM789	489736	130120	Left
121	V5_57	14:672281-707765	36713.5	S288c	42308	75440.5	Right
122	V5_57	14:711975-737420	27849	S288c	82547	44066	Right
123	V5_57	15:193911-199448	8140	S288c	126698	190958	Left
124	V5_57	15:204904-206268	1708	S288c	120218	203870	Left
125	V5_57	15:269921-287386	18274.5	YJM789	38938.5	268583	Left
126	V5_57	15:392963-511443	118724	YJM789	66222	392018	Left
127	V5_57	15:511893-605294	93788	YJM789	185172	478320	Right
128	V5_57	15:607617-721957	115340	YJM789	280608	361330	Right
129	V5_57	15:723531-740749	17716	YJM789	396736	342828	Right
130	V5_57	15:742253-816745	75564	YJM789	415210	266505	Right
131	V5_57	15:821660-864723	44504.5	YJM789	494798	217976	Right
132	V5_57	15:868024-930310	62718	YJM789	541048	153513	Right
133	V5_57	15:932032-1069905	138048	YJM789	605214	14017	Right
134	V5_57	16:26069-41705	16965	S288c	514100	17727	Left
135	V5_57	16:43601-74040	30754	S288c	481832	36206.5	Left
136	V5_57	16:75921-104784	29206.5	S288c	451170	68415	Left
137	V5_57	16:106953-249419	143966	S288c	305247	99579	Left
138	V5_57	16:253892-422802	170508	S288c	131874	246410	Left
139	V5_57	16:645683-648390	3621	S288c	89227	293533	Right
140	V5_57	16:653405-654906	1773.5	S288c	97339	287268	Right
141	V5_57	16:918199-922017	8634	S288c	359496	18251.5	Right
Large tracts shown in Figure 3 are highlighted in red. Distance of the LOH tract from the centromere and the nearest (left or right) telomere is also shown.

## Sheet: Sheet1
	V57_2	10:24737-24803	81	S288c	411554	16964	Left
	V57_4	1:184256-184397	153	S288c	32721.5	45012.5	Right					Tract size class	No of events
	V57_2	8:93950-94184	250	S288c	11450	88439	Left					<100 bp	1
	V57_1	8:93995-94226	261	S288c	11410.5	88467.5	Left					100-1000bp	12
	V57_4	8:93884-94184	313	S288c	11450	88376	Left					1-10 Kb	45
	V57_5	8:93932-94241	334.5	S288c	11395.5	88409	Left					10-100 Kb	55
	V57_3	8:93896-94241	358.5	S288c	11395.5	88385	Left					>100 Kb	28
	V57_3	7:1067724-1067884	390.5	S288c	570581	15684.5	Right
	V57_4	1:179907-180407	526.5	S288c	28379.5	48981	Right
	V57_5	1:179907-180453	557	S288c	28379.5	48950.5	Right
	V57_2	1:179900-180407	562	S288c	28344	48981	Right
	V57_1	1:179900-180453	592.5	S288c	28344	48950.5	Right
	V57_3	1:179900-180453	592.5	S288c	28344	48950.5	Right
	V57_5	5:484537-485396	1023	S288c	332428	84101.5	Right
	V57_2	1:188856-190031	1184	S288c	37326	39377	Right
	V57_3	4:1518137-1519267	1215.5	S288c	1.06829e+06	5358	Right
	V57_5	2:744063-744640	1336	YJM789	505127	67651	Right
	V57_5	14:137690-138906	1531.5	YJM789	489736	130120	Left
	V57_2	4:31224-32217	1562	S288c	417360	29940	Left
	V57_5	15:204904-206268	1708	S288c	120218	203870	Left
	V57_3	1:180532-182233	1741.5	S288c	28982.5	47163	Right
	V57_4	1:180532-182233	1741.5	S288c	28982.5	47163	Right
	V57_5	1:180532-182233	1741.5	S288c	28982.5	47163	Right
	V57_5	16:653405-654906	1773.5	S288c	97339	287268	Right
	V57_5	13:854921-856356	1797.5	S288c	586516	67137	Right
	V57_1	1:180532-182342	1844	S288c	28982.5	47060.5	Right
	V57_5	12:893372-894680	2056.5	YJM789	742016	169320	Right
	V57_3	10:347852-349640	2180.5	S288c	86614	339804	Left
	V57_3	5:267673-269239	2234.5	S288c	115286	260859	Left
	V57_5	13:157278-159136	2297	S288c	108810	150638	Left
	V57_5	11:368071-369689	2562	S288c	69615.5	295332	Right
	V57_5	5:173217-174794	2591	S288c	20337	165910	Left
	V57_2	1:180532-182439	2645.5	S288c	28982.5	46259	Right
	V57_1	7:779721-782333	2935	YJM789	282679	301042	Right
	V57_5	4:238826-241206	3242	S288c	208162	237458	Left
	V57_5	2:254349-257430	3435	S288c	15971.5	247628	Left
	V57_5	6:225899-226930	3571.5	S288c	75145.5	42446	Right
	V57_5	16:645683-648390	3621	S288c	89227	293533	Right
	V57_5	6:74227-77340	3781	YJM789	71006	68251	Left
	V57_5	7:188242-191348	3880	YJM789	305139	187179	Left
	V57_5	12:300275-303567	3998	YJM789	148836	287640	Left
	V57_5	13:871699-874942	4209	S288c	603437	47805	Right
	V57_1	5:511431-515086	4624.5	YJM789	358765	54163.5	Right
	V57_5	13:622286-626572	4652	S288c	354189	296610	Right
	V57_5	11:404696-409377	5434.5	YJM789	30531.5	256248	Right
	V57_5	14:20018-24680	5912.5	YJM789	603298	12177	Left
	V57_5	8:54471-60191	5934.5	S288c	45323	48881.5	Left
	V57_5	4:1428055-1433693	6091	S288c	977844	90923.5	Right
	V57_5	13:775628-780712	6296.5	S288c	506442	142712	Right
	V57_5	12:83245-89132	6323.5	S288c	61435	71044.5	Left
	V57_2	15:617274-623486	6482	YJM789	290417	460380	Right
	V57_5	7:241508-249058	7957.5	S288c	247630	240610	Left
	V57_5	15:193911-199448	8140	S288c	126698	190958	Left
	V57_5	12:795919-803865	8226	YJM789	644846	260322	Right
	V57_5	6:105961-113910	8303	S288c	34550	100185	Left
	V57_5	16:918199-922017	8634	S288c	359496	18251.5	Right
	V57_5	3:72786-80922	9051.5	YJM789	33261	71032.5	Left
	V57_3	16:932770-942354	9904.5	YJM789	376641	-164.5	Right
	V57_3	13:663903-673846	10564.5	S288c	395364	249522	Right
	V57_5	11:86640-96552	10564.5	YJM789	343356	85461	Left
	V57_3	4:1506542-1517833	11608.5	S288c	1056509	6741.5	Right
	V57_5	5:7001-18285	11797.5	S288c	133442	333	Left
	V57_5	13:209014-219863	12367	S288c	47337.5	202042	Left
	V57_5	13:822678-835009	12491.5	YJM789	554486	88474	Right
	V57_5	1:106764-120378	14147.5	S288c	30926	105650	Left
	V57_5	4:59797-73760	14412	YJM789	375569	58881	Left
	V57_5	1:51951-66129	14905	S288c	84899.5	50918.5	Left
	V57_3	9:39258-53484	15049	YJM789	301705	31149	Left
	V57_5	10:562463-576551	15277	YJM789	125660	167598	Right
	V57_2	13:813178-828384	15759.5	YJM789	544602	95090	Right
	V57_5	16:26069-41705	16965	S288c	514100	17727	Left
	V57_5	15:723531-740749	17716	YJM789	396736	342828	Right
	V57_5	1:2825-11610	17963	S288c	132148	611.5	Left
	V57_2	4:1483478-1500051	18218	YJM789	1.03211e+06	24532.5	Right
	V57_5	15:269921-287386	18274.5	YJM789	38938.5	268583	Left
	V57_3	9:163161-179398	18330.5	YJM789	174212	155360	Left
	V57_5	5:23192-40835	18379	S288c	111134	16059.5	Left
	V57_2	4:1500757-1519267	18821.5	YJM789	1.05068e+06	5358	Right
	V57_5	13:289183-307796	19238	YJM789	20718	282464	Left
	V57_5	5:464078-482474	19276	S288c	311682	86594.5	Right
	V57_5	1:27658-46669	19371.5	S288c	104726	26625.5	Left
	V57_5	5:44403-66297	23065.5	S288c	85242	37265.5	Left
	V57_3	13:9746-27948	23412.5	S288c	239804	-1471	Left
	V57_3	6:242843-266889	24475.5	YJM789	93845.5	2842	Right
	V57_3	10:544735-568992	25335	S288c	108006	175195	Right
	V57_3	9:24157-38050	26180	YJM789	317428	4294.5	Left
	V57_5	14:711975-737420	27849	S288c	82547	44066	Right
	V57_5	16:75921-104784	29206.5	S288c	451170	68415	Left
	V57_5	16:43601-74040	30754	S288c	481832	36206.5	Left
	V57_3	16:901564-932448	30953.5	YJM789	345526	9901	Right
	V57_3	16:618453-644801	32339	YJM789	56888	297154	Right
	V57_5	14:672281-707765	36713.5	S288c	42308	75440.5	Right
	V57_3	8:491020-526309	36892	YJM789	383773	29796	Right
	V57_3	8:209410-239033	37454	S288c	102928	203067	Left
	V57_3	1:29978-69767	40049.5	S288c	81665	29008.5	Left
	V57_3	4:14965-56155	43227.5	YJM789	393224	12410.5	Left
	V57_5	15:821660-864723	44504.5	YJM789	494798	217976	Right
	V57_5	11:531524-576555	45762	S288c	90726	89228	Right
	V57_5	4:14965-59561	46352.5	YJM789	390099	12410.5	Left
	V57_3	9:383251-431755	50423	YJM789	25645	7313	Right
	V57_5	4:75655-125401	50464.5	YJM789	323870	74527.5	Left
	V57_3	12:234144-286066	54448.5	S288c	80863	219666	Left
	V57_3	5:413281-467553	55751.5	YJM789	260068	101734	Right
	V57_3	13:494582-555633	61588.5	S288c	226242	367620	Right
	V57_5	15:868024-930310	62718	YJM789	541048	153513	Right
	V57_3	15:29592-80920	69072.5	S288c	242774	13949	Left
	V57_2	5:6259-73131	71233	S288c	77683.5	3343.5	Left
	V57_5	15:742253-816745	75564	YJM789	415210	266505	Right
	V57_3	6:30187-95632	80647	S288c	52827.5	9563.5	Left
	V57_5	2:118818-202296	83800.5	YJM789	35827	112030	Left
	V57_3	11:529895-617954	88759	YJM789	89533.5	47423.5	Right
	V57_5	15:511893-605294	93788	YJM789	185172	478320	Right
	V57_3	2:115774-206076	96337	S288c	31617	103703	Left
	V57_3	13:558627-658377	100730	S288c	289936	264784	Right
	V57_3	4:910688-1013385	103587	YJM789	460302	510970	Right
	V57_3	14:16112-112002	104009	S288c	516751	628	Left
	V57_5	2:9487-104848	105568	YJM789	127954	-1864.5	Left
	V57_3	9:57063-162266	106038	YJM789	192990	48875.5	Left
	V57_5	4:654780-768390	114776	YJM789	204794	653656	Left
	V57_5	15:607617-721957	115340	YJM789	280608	361330	Right
	V57_3	14:665036-780902	117128	S288c	34958	2376	Right
	V57_5	15:392963-511443	118724	YJM789	66222	392018	Left
	V57_3	11:225480-347287	123178	YJM789	92605.5	223598	Left
	V57_3	16:26069-147209	124890	S288c	406174	17727	Left
	V57_3	12:603907-728727	125239	YJM789	452858	335296	Right
	V57_5	4:524808-654179	130968	YJM789	73526	522388	Left
	V57_3	15:834436-966325	132837	S288c	507776	116666	Right
	V57_5	15:932032-1069905	138048	YJM789	605214	14017	Right
	V57_5	16:106953-249419	143966	S288c	305247	99579	Left
	V57_3	15:159062-305436	146768	YJM789	20891	158136	Left
	V57_3	10:574034-723930	150454	S288c	137344	20738.5	Right
	V57_3	2:534637-702004	167919	YJM789	295917	110278	Right
	V57_5	16:253892-422802	170508	S288c	131874	246410	Left
	V57_1	10:553782-727128	173416	YJM789	117346	17774	Right
	V57_3	7:771837-949816	179866	YJM789	273814	132977	Right
	V57_3	16:647322-867243	220522	YJM789	90981	74878.5	Right
	V57_3	10:41577-272315	231418	YJM789	163534	33646.5	Left
	V57_3	12:732435-985307	253734	YJM789	580836	78823.5	Right
	V57_3	15:584081-831051	260912	S288c	245170	251196	Right
	V57_5	5:183580-462614	279817	S288c	30946	106790	Right
	V57_4	12:234144-1058899	827148	YJM789	80863	5382	Right
