# Supplementary material for: Genome Dynamics of Hybrid Saccharomyces cerevisiae During Vegetative and Meiotic Divisions
Source: G3 (Bethesda). 2017 Sep 15;7(11):3669–79. doi: 10.1534/g3.117.1135 (PMC5677154; doi:10.1534/g3.117.1135)
Supplement: Supplementary file 12 [file 3669TableS7.xlsx]

## Sheet: Sheet1
Table S7 SNP counts expected from crosses involving spores derived from the M lines. Mating types for all the spores were experimentaly determined.
															Mating type 'alpha'
		M1A_3	M1B_3	M2A_3	M2D_3	M1B_5	M1D_5	M2A_5	M2C_5	M3A_5	M3B_5	M5B_5	M5C_5	M6A_5	M6D_5	M7B_5	M7C_5	M8A_5	M8C_5	M9A_5	M9C_5	M1C_7	M1D_7	M2C_7	M2D_7	M1A_10	M1B_10	M2A_10	M2C_10	M1C_15	M1D_15	M2B_15	M2D_15	M1B_31	M1D_31	M2B_31	M2D_31	YJM789
	M1C_3	4950	7652	20869	20944	4791	5290	20090	21691	20848	19351	21211	21088	22351	22340	20995	20995	21419	22321	20506	21632	4795	4690	20533	20395	4988	5283	20253	20534	4822	4664	20260	19959	4636	4636	20100	20101	22680
	M1D_3	7860	5200	21795	20466	5361	4766	20892	22249	19072	17633	23517	23216	21903	20654	24367	24367	24119	24319	21764	22136	6029	5500	21789	21211	5996	5687	21243	21326	5924	6056	21052	20949	6110	6110	20882	20883	23326
	M2B_3	22451	21089	6016	8765	21756	21823	6239	5052	19221	20252	22430	22599	18396	20147	16984	16984	18712	16320	21453	21461	20830	21217	5578	5686	21373	21052	5656	5939	21137	21285	5891	5850	21031	21031	5947	5948	18583
	M2C_3	20981	20685	8796	5989	21116	21871	6655	6478	19337	21470	23076	23013	19366	20541	18760	18760	20566	17658	20771	21201	20306	21063	7160	7290	20787	20572	7196	6825	20527	20675	6659	7176	20411	20411	7049	7050	17829
	M1A_5	5261	4807	20456	19757	4314	5495	19165	21472	20141	19120	23480	23441	21920	21071	21852	21852	22624	22558	20817	22779	6610	6833	19716	20186	6889	6616	20050	20219	6649	6829	19767	19756	6465	6465	19867	19868	22029
	M1C_5	5538	3402	22117	20814	5507	4324	20576	22671	19244	17827	23847	24344	22503	22000	22415	22415	22407	23017	21464	22896	6667	6956	21175	21633	6792	6777	21499	21668	6584	6746	21216	21205	6764	6764	21316	21317	22338
	M2B_5	21173	20861	5844	5367	20658	20699	3953	3186	17959	19330	22660	22969	18872	20581	18948	18948	21408	17942	21107	21133	21012	21371	2926	3202	21431	21136	2950	3197	21195	21343	2791	2846	21089	21089	2987	2988	19147
	M2D_5	20915	20291	4390	5915	20524	20353	3249	3936	18183	19446	22252	22539	18854	20447	18702	18702	20754	17460	21819	22143	19696	20147	2096	2186	20211	19916	1498	1799	19975	20123	1739	1682	19869	19869	1795	1796	20369
	M3C_5	20408	20640	16815	18294	20967	20252	17686	17053	4624	4477	22925	22792	21943	21004	22057	22057	21723	22403	22080	24138	20051	20024	17425	16803	19804	19923	17119	17226	19852	19872	16952	16931	19952	19952	16880	16879	21144
Mating type 'a'	M3D_5	18459	19611	18118	18619	19234	18739	17831	18384	4459	4674	21786	22263	22882	22025	20816	20816	21430	21608	20705	22483	19288	19079	17394	17498	19079	19144	17640	17721	19121	19141	17505	17616	19189	19189	17533	17532	22943
	M5A_5	23053	24319	23758	23577	23172	23737	22497	23242	24879	22752	2896	2777	22068	21285	22648	22648	21618	21778	11277	10289	22364	22463	23256	22430	22363	22576	22666	22419	22457	22271	22809	22558	22339	22339	22625	22624	19303
	M5D_5	22847	24775	23262	23947	23290	23777	22831	23260	23373	22074	2790	2899	21622	20813	22504	22504	21482	21878	10419	10117	22448	22629	23710	22998	22635	22848	23216	22987	22729	22543	23377	23126	22611	22611	23193	23192	19281
	M6B_5	23642	22010	19151	19918	22863	22612	20094	18507	22962	23357	21187	19932	3267	3520	24425	24425	21873	21329	21084	20138	21677	21980	19461	19113	22184	21843	19191	19292	21714	21924	19050	19127	21598	21598	19078	19077	17994
	M6C_5	24106	21490	18837	19156	23737	22342	19494	18407	22424	21845	22329	21064	3491	3278	23101	23101	20419	19633	21386	20416	22065	22060	18989	18641	22192	21851	18727	18828	21882	22092	18542	18663	21994	21994	18614	18613	17004
	M7A_5	22649	22041	17448	19779	22272	22159	18203	17996	22937	22442	24102	22347	17930	18221	12740	12740	6882	6228	22757	20903	22980	23027	17936	18660	23227	23042	18356	18679	22975	23123	18161	18398	23053	23053	18539	18538	19451
	M7D_5	22649	22041	17448	19779	22272	22159	18203	17996	22937	22442	24102	22347	17930	18221	12740	12740	6882	6228	22757	20903	22980	23027	17936	18660	23227	23042	18356	18679	22975	23123	18161	18398	23053	23053	18539	18538	19451
	M8B_5	21729	21609	18980	21695	21996	21119	19767	19990	21263	20946	23638	21605	20574	21153	8274	8274	3536	8826	21311	21859	21716	21787	19762	20486	21991	21792	20182	20511	21779	21927	20121	20230	21857	21857	20371	20370	20395
	M8D_5	23416	22946	16817	18818	23195	22996	17218	17563	21672	21511	23683	21984	18635	19500	9337	9337	8797	3521	22096	21688	23731	23802	17217	17941	23868	23807	17625	17968	23754	23764	17454	17691	23832	23832	17832	17831	20986
	M9B_5	20807	21867	22336	21485	21386	20875	20505	21432	22191	20972	10238	10237	20770	20489	20256	20256	19822	20296	3535	7949	20998	21123	21724	21738	21397	21504	21934	21763	21455	21279	21857	21846	21343	21343	21957	21958	20857
	M9D_5	21522	23126	23709	22874	22407	22726	21892	22527	23562	22303	10355	11056	21447	21142	22647	22647	21515	21713	8016	3524	21965	21882	22935	22985	22278	22293	23181	22978	22332	22184	23072	23093	22220	22220	23172	23173	21120
	M1A_7	4870	5774	21255	20556	7791	7286	20576	21979	19624	17991	22899	22846	21913	21256	22873	22873	23499	24359	20564	22206	2761	1846	21471	20879	2372	2265	20935	21000	2248	2410	20726	20641	2428	2428	20560	20561	24322
	M1B_7	4116	5922	21293	20346	7227	7470	20774	22055	20028	18069	22287	21962	21921	21576	22925	22925	23155	24015	20312	21750	1819	2770	21317	20809	1198	1425	20865	20854	1856	1498	20580	20571	1660	1660	20490	20491	23950
	M2A_7	21685	21149	4450	5647	21158	21147	2883	2974	18525	19182	21842	22405	18536	20007	19424	19424	21442	17976	21443	21469	20684	21019	2112	1688	21155	20860	1148	1197	20923	21067	1261	1180	20817	20817	1331	1332	19831
	M2B_7	21215	20811	4776	5107	20748	20749	2277	3280	18197	19614	22332	23017	19012	20483	18948	18948	20920	17454	21245	21241	20948	21377	1694	2132	21437	21142	1616	1385	21201	21349	1217	1532	21085	21085	1377	1378	19507
	M1C_10	5267	5023	20954	19983	7356	7285	20435	21716	20463	18510	22198	21859	21402	21133	22600	22600	22474	23540	20585	21741	1026	1833	20978	20470	1041	776	20526	20515	343	707	20241	20232	159	159	20151	20152	23481
	M1D_10	4867	5449	20994	19993	7358	7065	20501	21782	20623	18610	22142	21803	21528	21271	22462	22462	22472	23400	20263	21519	1268	1739	21044	20536	751	1016	20592	20581	789	429	20307	20298	605	605	20217	20218	23547
	M2B_10	21040	20626	4893	4994	20579	20566	2246	3543	17954	19415	22287	22994	18967	20448	18863	18863	20835	17369	21246	21416	20759	21180	1391	1787	21232	20937	1389	1116	21000	21144	1000	1273	20890	20890	1126	1127	19600
	M2D_10	20647	20435	4826	5065	20122	20109	2557	3854	17843	19356	22352	23041	18724	20205	19064	19064	21026	17602	21233	21381	20520	20855	1152	1660	20989	20694	1108	1393	20753	20901	863	840	20647	20647	983	982	19883
	M1A_15	5225	5073	20914	20015	7338	7255	20443	21724	20467	18508	22192	21853	21432	21163	22590	22590	22464	23530	20579	21711	1032	1823	20938	20478	999	722	20486	20523	313	677	20249	20192	129	129	20159	20160	23491
	M1B_15	4875	5437	21058	20159	7176	7107	20587	21868	20471	18512	22002	21663	21638	21369	22596	22596	22608	23536	20407	21567	1378	1675	21082	20622	649	1068	20630	20671	677	313	20397	20336	481	481	20307	20308	23649
	M2A_15	20906	20502	4843	5054	20379	20376	2498	3367	17820	19135	22323	23030	18335	19778	19127	19127	21097	17793	21512	21690	20427	20780	1185	1371	20908	20613	871	942	20716	20860	828	765	20606	20606	622	623	19910
	M2C_15	20598	20388	4879	5054	20135	20132	2502	3901	17842	19275	22383	23090	18763	20244	18979	18979	20949	17509	21274	21422	20477	20896	1111	1693	20954	20659	1153	1342	20718	20866	768	831	20612	20612	974	973	19838
	M1A_31	5271	5027	20972	19969	7384	7301	20501	21782	20507	18500	22214	21875	21490	21221	22532	22532	22406	23472	20521	21757	986	1765	20996	20536	965	780	20544	20581	267	619	20307	20250	71	71	20217	20218	23549
	M1C_31	5271	5027	20972	19969	7384	7301	20501	21782	20507	18500	22214	21875	21490	21221	22532	22532	22406	23472	20521	21757	986	1765	20996	20536	965	780	20544	20581	267	619	20307	20250	71	71	20217	20218	23549
	M2A_31	21365	20429	4396	5463	20838	20835	2957	3092	18109	18788	22182	22659	18222	19665	19652	19652	21622	18204	21811	21967	20052	20491	1464	890	20539	20244	600	617	20325	20473	341	278	20209	20209	85	86	20249
	M2C_31	21366	20430	4395	5462	20839	20836	2956	3091	18108	18787	22183	22660	18223	19666	19653	19653	21623	18205	21810	21966	20053	20492	1463	889	20540	20245	601	616	20326	20474	340	279	20210	20210	86	85	20250
	S288c	19528	20712	24925	24624	21607	21456	24146	24081	20710	19221	22165	23090	26693	25370	20737	20737	24207	22171	21252	23210	19623	18814	23523	23519	19508	19803	22817	23212	19534	19376	22900	22923	19644	19644	22958	22957	43122
